# Supplementary material for: The impact of high-temperature treatments on maize growth parameters and soil nutrients: A comprehensive evaluation through principal component analysis
Source: PLoS One. 2024 Aug 15;19(8):e0309070. doi: 10.1371/journal.pone.0309070 (PMC11326588; doi:10.1371/journal.pone.0309070)
Supplement: S1 Table — (XLSX) [file pone.0309070.s001.xlsx]

## Sheet: Sheet1
	Number	Temperature	Time	TRL（cm）	TRS（cm2）	ARD（mm）	TRV (cm3)	TRTN	BN
1	T1-1-01	200℃	6s	327.306	63.257	0.6152	0.973	748	1321
1	T1-1-02		6s	238.475	43.8063	0.5847	0.64	764	885
1	T1-1-03		6s	149.328	31.8902	0.6798	0.542	707	630
				238.37	46.3178	0.626567	0.718333	739.667	945.333
2	T1-2-01		10s	342.589	58.2299	0.541	0.788	1077	1332
2	T1-2-02		10s	363.978	54.2109	0.4741	0.643	1359	1546
2	T1-2-03		10s	270.329	52.796	0.6217	0.821	1265	1517
				325.632	55.0789	0.5456	0.750667	1233.67	1465
3	T1-3-01		14s	620.573	96.8017	0.4965	1.202	2069	2718
3	T1-3-02		14s	522.29	84.449	0.5147	1.087	2234	2482
3	T1-3-03		14s	467.83	75.8059	0.5158	0.977	998	1748
				536.898	85.6855	0.509	1.08867	1767	2316
4	T1-4-01		16s	398.272	74.4904	0.5953	1.109	908	1785
4	T1-4-02		16s	294.36	51.0904	0.5525	0.706	917	1254
4	T1-4-03		16s	200.286	40.4135	0.6423	0.649	840	1281
				297.639	55.3314	0.5967	0.821333	888.333	1440
5	T1-5-01		20s	354.13	55.4807	0.4987	0.692	897	1462
5	T1-5-02		20s	361.522	50.3966	0.4437	0.559	998	1752
5	T1-5-03		20s	314.534	48.752	0.4934	0.601	840	1325
				343.395	51.5431	0.4786	0.617333	911.667	1513
6	T2-1-01	250℃	6s	253.929	48.4507	0.6073	0.736	552	996
6	T2-1-02		6s	272.525	49.9231	0.5831	0.728	698	1307
6	T2-1-03		6s	183.309	34.7431	0.6033	0.524	588	792
				236.588	44.3723	0.5979	0.662667	612.667	1031.67
7	T2-2-01		10s	318.307	59.3909	0.5939	0.882	959	1557
7	T2-2-02		10s	406.429	65.7766	0.5152	0.847	1349	1911
7	T2-2-03		10s	172.982	35.9137	0.6609	0.593	1220	736
				299.239	53.6937	0.59	0.774	1176	1401.33
8	T2-3-01		14s	479.377	73.5863	0.4886	0.899	2226	2342
8	T2-3-02		14s	553.504	81.949	0.4713	0.966	3409	2745
8	T2-3-03		14s	227.482	37.9232	0.5306	0.503	3783	1222
				420.121	64.4862	0.496833	0.789333	3139.33	2103
9	T2-4-01		16s	445.767	68.3713	0.4882	0.835	915	1654
9	T2-4-02		16s	391.986	59.1979	0.4807	0.711	910	1520
9	T2-4-03		16s	514.138	75.2713	0.466	0.877	1381	2408
				450.63	67.6135	0.4783	0.807667	1068.67	1860.67
10	T2-5-01		20s	420.965	77.8709	0.5888	1.146	1227	1628
10	T2-5-02		20s	356.025	54.3429	0.4859	0.66	2359	1939
10	T2-5-03		20s	393.359	63.5563	0.5143	0.817	925	1501
				390.117	65.2567	0.529667	0.874333	1503.67	1689.33
11	T3-1-01	300℃	6s	737.231	98.5222	0.4254	1.048	2123	3827
11	T3-1-02		6s	692.818	99.9407	0.4592	1.147	1658	3163
11	T3-1-03		6s	566.529	80.5071	0.4523	0.91	1114	2719
				665.526	92.99	0.445633	1.035	1631.67	3236.33
12	T3-2-01		10s	302.614	51.0382	0.5369	0.685	773	1257
12	T3-2-02		10s	393.675	67.5875	0.5465	0.923	896	1710
12	T3-2-03		10s	585.611	98.0314	0.5329	1.306	1648	3320
				427.3	72.219	0.538767	0.971333	1105.67	2095.67
13	T3-3-01		14s	545.694	95.713	0.5583	1.336	1541	2590
13	T3-3-02		14s	437.238	67.4334	0.4909	0.828	1535	1957
13	T3-3-03		14s	392.461	62.5252	0.5071	0.793	1555	1973
				458.464	75.2239	0.518767	0.985667	1543.67	2173.33
14	T3-4-01		16s	204.059	36.9317	0.5761	0.532	553	963
14	T3-4-02		16s	432.382	65.1181	0.4794	0.78	1148	1932
14	T3-4-03		16s	261.871	45.9606	0.5587	0.642	888	1001
				299.437	49.3368	0.538067	0.651333	863	1298.67
15	T3-5-01		20s	364.552	62.142	0.5426	0.843	1125	1735
15	T3-5-02		20s	273.801	43.6966	0.508	0.555	917	1090
15	T3-5-03		20s	410.808	58.9236	0.4566	0.673	1287	1527
				349.72	54.9207	0.5024	0.690333	1109.67	1450.67
16	T4-1-01	350℃	6s	330.441	55.9632	0.5391	0.754	822	1426
16	T4-1-02		6s	417.699	67.1701	0.5119	0.86	1052	1740
16	T4-1-03		6s	412.076	65.1784	0.5035	0.82	1347	1736
				386.739	62.7706	0.518167	0.811333	1073.67	1634
17	T4-2-01		10s	523.222	93.1442	0.5667	1.32	1297	1934
17	T4-2-02		10s	204.816	41.8822	0.6509	0.682	991	914
17	T4-2-03		10s	511.655	85.404	0.5313	1.134	1725	2398
				413.231	73.4768	0.582967	1.04533	1337.67	1748.67
18	T4-3-01		14s	218.049	44.9555	0.6563	0.738	1430	999
18	T4-3-02		14s	630.88	95.6115	0.4824	1.153	2355	3391
18	T4-3-03		14s	364.792	65.5954	0.5724	0.939	2057	2176
				404.574	68.7208	0.570367	0.943333	1947.33	2188.67
19	T4-4-01		16s	537.766	73.2618	0.4336	0.794	1155	1857
19	T4-4-02		16s	478.069	80.3607	0.5351	1.075	1853	2141
19	T4-4-03		16s	397.255	74.4677	0.5967	1.111	691	1705
				471.03	76.0301	0.5218	0.993333	1233	1901
20	T4-5-01		20s	465.327	86.026	0.5885	1.266	2659	2333
20	T4-5-02		20s	402.1	74.4595	0.5894	1.097	1168	1761
20	T4-5-03		20s	430.726	79.2327	0.598	1.1795	1910	2035
				432.718	79.9061	0.591967	1.18083	1912.33	2043
21	T5-1-01	400℃	6s	305.298	45.8607	0.4782	0.548	780	1188
21	T5-1-02		6s	447.459	64.0905	0.4559	0.731	2075	1640
21	T5-1-03		6s	320.978	49.7115	0.493	0.613	1961	1252
				357.912	53.2209	0.4757	0.630667	1605.33	1360
22	T5-2-01		10s	281.762	53.7679	0.6074	0.816	2420	1115
22	T5-2-02		10s	293.989	49.2345	0.5331	0.656	3459	1180
22	T5-2-03		10s	429.135	70.7378	0.5247	0.928	4893	2422
				334.962	57.9134	0.555067	0.8	3590.67	1572.33
23	T5-3-01		14s	623.917	105.704	0.5393	1.425	1382	2358
23	T5-3-02		14s	287.725	46.0865	0.5099	0.587	2218	1110
23	T5-3-03		14s	450.82	74.8955	0.5146	1.002	1795	1730
				454.154	75.5622	0.521267	1.00467	1798.33	1732.67
24	T5-4-01		16s	340.593	58.7453	0.549	0.806	1549	1331
24	T5-4-02		16s	497.634	81.6558	0.5223	1.066	1684	2405
24	T5-4-03		16s	428.364	69.5522	0.5168	0.899	1680	1681
				422.197	69.9844	0.529367	0.923667	1637.67	1805.67
25	T5-5-01		20s	346.768	61.0754	0.5606	0.856	1085	1425
25	T5-5-02		20s	403.869	61.4913	0.4846	0.745	805	1316
25	T5-5-03		20s	274.138	47.0894	0.5468	0.644	1437	921
				341.592	56.552	0.530667	0.748333	1109	1220.67
