# Supplementary material for: The impact of high-temperature treatments on maize growth parameters and soil nutrients: A comprehensive evaluation through principal component analysis
Source: PLoS One. 2024 Aug 15;19(8):e0309070. doi: 10.1371/journal.pone.0309070 (PMC11326588; doi:10.1371/journal.pone.0309070)
Supplement: S2 Table — (XLSX) [file pone.0309070.s002.xlsx]

## Sheet: Sheet1
Temperature	Time	pH	SOM	AK	TN	AP	ROC	Catalase	Clay	Silt	Sand
			(g/kg)	(mg/kg)	(g/kg)	(mg/kg)	(mg/g)	(mg/g)	(%)	(%)	(%)
200℃	6s	8.13	12.234	162.734	0.595412	10.6465	1.10216	3.97111	10.671	75.323	14.006
	10s	8.25	13.5632	180.728	0.637839	16.3987	1.29822	4.05813	10.439	68.681	20.88
	14s	8.11	13.0247	174.73	0.62604	15.7932	1.38035	3.89992	8.825	71.994	19.181
	16s	8.19	13.457	172.93	0.621452	15.0868	1.1737	3.9632	8.757	67.127	24.116
	20s	8.14	11.992	179.828	0.602682	14.885	1.06772	3.89201	9.504	71.814	18.682
250℃	6s	8.07	11.3667	162.434	0.628393	15.7932	1.19224	3.86036	6.804	52.593	40.603
	10s	8.12	10.7616	160.035	0.61529	15.995	1.12071	3.95529	9.66	67.445	22.895
	14s	8.07	13.2462	172.631	0.629745	17.9124	1.26378	3.86828	9.975	70.05	19.975
	16s	7.92	15.0483	181.328	0.654641	18.417	1.23463	3.86036	8.825	65.257	25.918
	20s	8.08	15.0784	160.335	0.614588	14.4813	1.1366	3.86828	8.929	70.177	20.894
300℃	6s	7.93	13.6173	190.625	0.63305	18.2152	1.24788	3.98693	8.198	62.028	29.774
	10s	7.88	13.095	180.728	0.639755	16.7014	1.179	3.85245	8.949	65.694	25.357
	14s	7.89	14.2459	178.329	0.607159	17.0042	1.25053	3.86036	8.365	69.016	22.619
	16s	7.88	14.4255	169.332	0.618124	15.995	1.19489	4.25589	7.719	62.769	29.512
	20s	8	14.545	193.923	0.673521	21.5454	1.46513	3.91574	8.141	65.106	26.753
350℃	6s	8.03	12.618	199.621	0.690712	23.16	1.49958	3.9632	8.538	64.514	26.948
	10s	8.13	13.3276	175.33	0.640394	24.5728	1.36975	3.97902	9.226	66.743	24.031
	14s	8.35	14.7245	178.928	0.827632	20.4353	1.45983	3.90783	7.977	52.701	39.322
	16s	8.41	14.8316	179.228	0.672472	23.9673	1.26378	3.91574	9.154	71.882	18.964
	20s	8.4	14.0128	159.735	0.662382	17.1051	1.18694	3.92365	9.948	69.666	20.386
400℃	6s	8.41	14.0425	168.132	0.632713	17.3069	1.09156	3.76544	9.697	68.203	22.1
	10s	8.3	12.549	169.032	0.764178	16.9033	1.26378	3.78917	9.722	62.572	27.706
	14s	8.32	14.8219	169.332	0.711182	17.8115	1.32206	3.74171	11.462	70.673	17.865
	16s	8.34	14.2097	193.024	0.6931	22.4536	1.44394	3.94738	7.884	61.501	30.615
	20s	8.37	14.7343	168.132	0.660918	19.0225	1.34326	3.8841	8.199	72.009	19.792
